# Supplementary material for: New Insights into the Loss of Antioxidant Effectiveness of Phenolic Compounds in Vegetable Oils in the Presence of Phosphatidylcholine
Source: Antioxidants (Basel). 2023 Nov 11;12(11):1993. doi: 10.3390/antiox12111993 (PMC10669491; doi:10.3390/antiox12111993)
Supplement: Supplementary file 1 [file antioxidants-12-01993-s001.zip]

Archive with 1 entries (1 files):
- antioxidants-2670397-supplementary.pdf
